# Supplementary material for: Schizophrenia Detection and Classification: A Systematic Review of the Last Decade
Source: Diagnostics (Basel). 2024 Nov 29;14(23):2698. doi: 10.3390/diagnostics14232698 (PMC11640697; doi:10.3390/diagnostics14232698)
Supplement: Supplementary file 1 [file diagnostics-14-02698-s001.zip]

Archive with 1 entries (1 files):
- diagnostics-3304754-supplementary.pdf
